# Supplementary material for: The communication path and improvement strategy of symbolic culture of sneaker consumption culture using the big data analysis
Source: PLoS One. 2023 Jul 19;18(7):e0287757. doi: 10.1371/journal.pone.0287757 (PMC10355455; doi:10.1371/journal.pone.0287757)
Supplement: S1 Data — (ZIP) [file pone.0287757.s001.zip]

Archive with 17 entries (16 files):
- data/
- data/Figure 1a.vsdx
- data/Figure 1b.vsdx
- data/Figure 2.vsdx
- data/Figure 3-5.xlsx
- data/Figure 3a.opj
- data/Figure 3b.opj
- data/Figure 3c.opj
- data/Figure 3d.opj
- data/Figure 4a.opj
- data/Figure 4b.opj
- data/Figure 4c.opj
- data/Figure 4d.opj
- data/Figure 5a.opj
- data/Figure 5b.opj
- data/Figure 5c.opj
- data/Figure 5d.opj
