# Supplementary material for: The communication path and improvement strategy of symbolic culture of sneaker consumption culture using the big data analysis
Source: PLoS One. 2023 Jul 19;18(7):e0287757. doi: 10.1371/journal.pone.0287757 (PMC10355455; doi:10.1371/journal.pone.0287757)
Supplement: S1 Data — (ZIP) [file pone.0287757.s001.zip › data/Figure 3-5.xlsx]

## Sheet: Figure 3a
500	78.4	57.7	61.5	69.6	70.8	62.9
1000	53.8	56.2	75.4	77.8	68	63.7
1500	63.1	58.6	79.2	79.2	65.6	78
2000	70.2	79.4	73.4	68.4	52.1	54.8
2500	62.6	66.3	60.5	62.8	70.7	63.2
3000	67	52.1	77.1	64.4	65.1	69.6

## Sheet: Figure 3b
500	64.5	66.1	55.8	61.3	79.5	54.9
1000	68	75.6	76	64.8	79	70.6
1500	78	57.1	58.4	69.2	72.2	68.6
2000	72.9	65.2	63.1	79	65.4	73.2
2500	59.6	63.2	76.7	77.1	51.6	59.2
3000	65.8	76.9	69.5	75.5	59.7	79

## Sheet: Figure 3c
500	67.3	78.9	81.2	64.7	53.8	72.5
1000	71.3	68.9	63.2	60.6	58.8	78.5
1500	70.1	63.7	69	79.6	77	56.4
2000	68.6	52.3	73.6	72	70.7	75.6
2500	58	52.9	66	54.3	64.3	78.4
3000	65.2	73.7	60.5	54.1	72.5	72.3

## Sheet: Figure 3d
500	53.7	53.7	75.7	57	61.6	54.8
1000	63.2	64.5	78.1	66.3	66.4	54.1
1500	79.7	56.6	60.9	76.2	62.9	62.5
2000	56.5	57.6	77.1	63.2	80.3	67.6
2500	77.2	72.1	59.6	57.5	56.6	68
3000	59.6	53.3	57.3	60.6	76.9	70.2

## Sheet: Figure 4a
500	110.19	91.82	105.41	105.67	97.78	86.5
1000	105.93	85.51	100.26	95.05	85.83	92.29
1500	91.16	109.33	96.18	90.99	105.09	97.46
2000	94.82	107.14	92.61	99.41	109.84	109.45
2500	91.95	93.37	85.88	91.63	103.17	92.46
3000	88.19	91.18	107.03	104.38	92.43	92.66

## Sheet: Figure 4b
500	109.71	91.44	106.02	91.69	100.68	85.82
1000	102.2	94.26	101.41	97.93	85.92	96.87
1500	96.6	102.26	88.68	91.8	105.97	110.26
2000	97.94	94.58	106.8	107.13	104.51	108.35
2500	87.03	102.78	93.43	87.03	109.05	104.07
3000	110.85	101.77	97.59	101.25	98.62	104.84

## Sheet: Figure 4c
500	97.77	89.05	87.42	109.97	90.57	107.9
1000	86.8	109.45	100.55	103.23	90.58	108.51
1500	102.59	89.88	90.66	91.53	98.28	90.74
2000	108.51	110.18	88.09	104.96	89.74	106.45
2500	86.43	89.76	94.64	106.42	108.51	105.93
3000	85.36	86.47	100.26	99.32	110.92	94.75

## Sheet: Figure 4d
500	105.57	100.09	105.95	110.12	92.48	103.58
1000	110.56	87.77	109.79	93.36	89.95	100.97
1500	99.13	91.91	109.12	92.59	110.46	91.8
2000	88.25	90.44	99.14	102.63	106.88	93.51
2500	109.4	95.29	107.48	109.44	107.91	88.06
3000	85.48	105.24	104.77	108.63	107.63	100.84

## Sheet: Figure 5a
500	84.6	81.4	81.5	93	78.7	88.8
1000	82.2	82	79.8	77.6	78.6	87.8
1500	80.7	79.4	82.8	74.3	87.1	83.6
2000	80.3	80.4	80.2	85.7	82.8	88.7
2500	81	88.5	75.8	77.4	90.8	80.6
3000	90	83.5	82.8	90.2	86.1	82.5

## Sheet: Figure 5b
500	87	86.6	84.4	75.7	88.8	80.3
1000	80.7	86.2	86.4	80.9	81.3	83.2
1500	89	79.8	82.3	75	88.6	84.3
2000	85.6	86.4	82.7	82.6	79.5	86.7
2500	77.6	84.6	77.7	78	83.9	79.4
3000	78	88.1	80.2	75.4	81.5	85.9

[truncated: 2 more sheets: Figure 5c, Figure 5d]
